# Supplementary material for: School health in Europe: a review of workforce expenditure across five countries
Source: BMC Health Serv Res. 2020 Mar 12;20:206. doi: 10.1186/s12913-020-05077-w (PMC7068946; doi:10.1186/s12913-020-05077-w)
Supplement: Supplementary file 2 — Additional file 2. Questionnaire. Questionnaire sent to country agents to fill in. [file 12913_2020_5077_MOESM2_ESM.xlsx]

## Sheet: Sheet1
	Introduction
	Thank you for participating in our research regarding School Health Services (SHS) in Europe. Below, you will find a number of questions regarding SHS workforce and its renumeration. Please fill this in, as much as possible. If an indicator is unknown, please use the comment section to mention this.
	School health services (SHS): As outlined in the original WHO School Health Services questionnaire, SHS can be either:
	· “school based” (i.e. there is a school based health care provider either permanent, or part time, and usually there is a special room for consultations);
	· a distinct entity/structure in the health system, in which SHS personnel are not based in school(s). SHS personnel perform visits in schools from the catchment area according to existing plans/schedules; or
	· certain health services to pupils that are offered by health care provider(s) such as GPs and/or specialists based in primary health care facilities (and there is a clear link between primary care providers and schools (the usual way of individual appointment and consultation by GPs and Family Doctors is not seen as part of the school health service).
	General		Comments																								Average salary	Austria	Salaried
	For which country are you filling in this form	Austria																									10-year experience salary	Belgium- Flanders	Self-employed
	What is your national currency																										Other (please explain)	Belgium -Wallonia	Either salaried or self-employed
																												Bulgaria	Other (please explain)
	Workforce estimates																											Croatia
	Please indicate the number of persons or full-time equivalents (FTEs) (whatever is known) working in SHS	Total number	Total FTE	Comments																								Cyprus
	School nurses																											Czech Republic
	School doctors																											Denmark
	Psychologists																											Estonia
	Social workers																											Finland
	Dentists																											France
	Physical therapists																											Germany
	Healthcare assistants																											Greece
	Supportive staff																											Hungary
	Others (please explain)																											Iceland
																												Ireland
	Year of data (e.g. 2017)																											Italy
																												Latvia
	Renumeration estimates																											Lithuania
	Please give an estimation of the average annual salary of the different workforce types, if the average salary is unknown please provide an estimate of what an employee would earn after having worked in the field for 10 years	Annual salary (in local currency)	Type (drop-down)	Type of employment	Comments																							Luxembourg
	School nurses		Average salary	Salaried																								Malta
	School doctors		Average salary	Salaried																								Netherlands
	Psychologists		Average salary	Salaried																								Norway
	Social workers		Average salary	Salaried																								Poland
	Dentists		Average salary	Salaried																								Portugal
	Physical therapists		Average salary	Salaried																								Romania
	Healthcare assistants		Average salary	Salaried																								Slovakia
	Supportive staff		Average salary	Salaried																								Slovenia
	Others (please explain)		Average salary	Salaried																								Spain
																												Sweden
	Year of data (e.g. 2017)																											UK -England
																												UK -Northern Ireland
	Any other comments																											UK -Scotland
	If you have any other comments, please fill them in below:																											UK -Wales
	Thank you!
	For any questions please contact:
	Simon van der Pol	s.van.der.pol@umcg.nl
